# Supplementary material for: Application of Behavior Change Techniques (BCTTv1) to Reduce Antimicrobial Use in Livestock: A Scoping Review
Source: Vet Sci. 2025 Feb 14;12(2):172. doi: 10.3390/vetsci12020172 (PMC11860433; doi:10.3390/vetsci12020172)
Supplement: Supplementary file 1 [file vetsci-12-00172-s001.zip]

Archive with 1 entries (1 files):
- vetsci-3424504-supplementary.pdf
